# Supplementary material for: The classical pathway triggers pathogenic complement activation in membranous nephropathy
Source: Nat Commun. 2023 Jan 28;14:473. doi: 10.1038/s41467-023-36068-0 (PMC9884226; doi:10.1038/s41467-023-36068-0)
Supplement: Supplementary file 4 — Source Data [file 41467_2023_36068_MOESM4_ESM.xlsx]

## Sheet: Fig. 2d
Control	C3bBb	13	20	19	0	0	0
	C4bC2b	0	0	29	22	0	13
	IgGC1q	15	0	27	0	39	0
	IgGMBL	38	0	0	0	92	0
MN	C3bBb	0	1117	0	0	2831	732	2585	1128	306	0	2311	531	369	0	2553	1557	5108	3617	1030	1674	637	3800	1738	2367	97	9100	0	0	572	0	0	11065	0	0	0	494	1335	0	1487
	C4bC2b	583	408	4654	1012	27614	6056	1266	6384	217	2951	4581	3307	2444	1127	4871	3716	840	11529	704	5752	2215	32121	14028	2451	3654	2614	2983	2591	1749	4020	2755	7555	946	2989	5091	2310	2994	104	13332
	IgGC1q	196	254	5585	3840	46339	4601	604	10059	416	3491	6733	6314	2464	1327	19197	6575	4286	9425	1190	3083	142	15368	5818	4902	1405	16596	0	170	2409	5928	813	602	0	0	19992	0	4131	0	16307
	IgGMBL	0	194	1285	483	10352	1041	933	1404	141	545	380	403	600	0	2543	19	134	11786	656	221		94					608		945	95						48	881
Parameter:	Proximity ligation assay signal
Unit:	Number of signals per mm2

## Sheet: Fig. 2f
Control	IgG1	0	0	0
	IgG2	0	0	0
	IgG3	0	0	0
	IgG4	0	0	0
MN	IgG1	0.3	1.8	4.11111	1.5	5	4	1.85714	3	1	2.4	3	3.16667	2.4	2	5	2.4	1.44444	5	2.88889	1.71429	2	1.11111	0.5	3.5	1.5	4.66667	1.28571	1.75	3	1.78571	1	0	1	1.6	3.5	0.166667	3.75	1.28571	2
	IgG2	0	1.66667	3.28571	0.2	2.05556	0	0	1.28571	0	2	2	0.8	0.75	0.333333	3.66667	1	1.5	2.66667	0.166667	0.583333	0.142857	1.875	0	0.375	0.3	3.5	0	0.5	0.333333	0.25	1.33333	0	0	0.555556	2	1.66667	0.75	0.166667	2
	IgG3	2.33333	0	4.8	3.16667	5	4	3.5	3.88889	1.66667	3	5	5	3.11111	1.75	3.71429	4.09091	2.18182	3.25	3	4.5625	2.5	5	3.5	3.8	2	4.42857	0.75	3.4	3	2	1.66667	2	0	1.5	4.66667	2.33333	0.333333	1.91667	3
	IgG4	0.125	3.33333	5	2.71429	5	4	4	4.83333	0	2.4	5	4.2	4.66667	0.666667	5	0.545455	1.66667	5	4.25	4	4.16667	3	3.5	4.75	4.8	5	4.33333	4.33333	4.6	0	0	3	0	4.4	1	0	5	3.8	2.5
Parameter:	IgG subclass staining
Unit:	Score (0-5)

## Sheet: Fig. 2h
IgG1-3	IgG1C1q
2.63333	196
3.46667	254
12.1968	5585
4.86667	3840
12.0556	46339
8	4601
5.35714	604
8.1746	10059
2.66667	416
7.4	3491
10	6733
8.96667	6314
6.26111	2464
4.08333	1327
12.381	19197
7.49091	6575
5.12626	4286
10.9167	9425
6.05556	1190
6.86012	3083
4.64286	142
7.98611	15368
4	5818
7.675	4902
3.8	1405
12.5952	16596
2.03571	0
5.65	170
6.33333	2409
4.03571	5928
4	813
2	602
1	0
3.65556	0
10.1667	19992
4.16667	0
4.83333	4131
3.36905	0
7	16307
Parameter:	Parameter:
IgG subclass staining	Proximity ligation assay signal
Unit:	Unit:
Score (0-5)	Number of signals per mm2

## Sheet: Fig. 2i
IgG1C1q	C4bC2b
196	583
254	408
5585	4654
3840	1012
46339	27614
4601	6056
604	1266
10059	6384
416	217
3491	2951
6733	4581
6314	3307
2464	2444
1327	1127
19197	4871
6575	3716
4286	840
9425	11529
1190	704
3083	5752
142	2215
15368	32121
5818	14028
4902	2451
1405	3654
16596	2614
0	2983
170	2591
2409	1749
5928	4020
813	2755
602	7555
0	946
0	2989
19992	5091
0	2310
4131	2994
0	104
16307	13332
Parameter:	Parameter:
Proximity ligation assay signal	Proximity ligation assay signal
Unit:	Unit:
Number of signals per mm2	Number of signals per mm2

## Sheet: Fig. 3b
	Left four lanes are shown
	Marker lane (middle) indicates: 250, 130, 95, 72, 55, 36, 28, 17 and 10 kDa

## Sheet: Fig. 3e
	0	4	8	15	20	weeks
Control 1	0	0	0	0	0
Control 2	0	0	0	0	0
Control 3	0	0	0	0	0
Control 4	0	0	0	0	0
Control 5	0	0	0	0	0
THSD7A-immun. 1	0	41.3	247.73	342.924	310.349
THSD7A-immun. 2	0	111.402	648.607
THSD7A-immun. 3	0	521.112	259.842
THSD7A-immun. 4	0	46.778	221.234	166.709	101.591
THSD7A-immun. 5	0	291.339	1050.27
THSD7A-immun. 6	0	86.762	230.155	224.674	131.795
THSD7A-immun. 7	0	141.741	202.331	172.413	225.845
THSD7A-immun. 8	0	21.337	331.779	316.945	412.609
THSD7A-immun. 9	0	230.981	312.35	297.099	252.5
THSD7A-immun. 10	0	5.433	303.035	280.428	262.3
Parameter:	Anti-THSD7A titer
Unit:	RU/mL

## Sheet: Fig. 3f
	0	3	5	7	8	9	10	11	12	13	14	15	16	17	18	19	20	weeks
Control 1	0.395104	0.208783	0.244516	0.530124	0.366165	0.231889	0.24082	0.395435	0.225141	0.333089	0.431379	0.329863	0.29729	0.293822	0.268155	0.469411	0.340641
Control 2	0.346803	0.48247	0.264887	0.391795	0.556486	0.362066	0.442512	0.280327	0.298616	0.420272	0.351679	0.396585	0.357669	0.496054	0.415651	0.460158	0.186444
Control 3	0.417444	0.319284	0.419286	0.310845	0.226721	0.37229	0.208175	0.26599	0.390704	0.228367	0.24407	0.285369	0.235167	0.317449	0.258997	0.278531	0.231289
Control 4	0.330549	0.234547	0.125627	0.186082	0.189621	0.264337	0.246894	0.355981	0.230555	0.207378	0.207482	0.376016	0.198345	0.167658	0.201743	0.25139	0.229264
Control 5	0.614832	0.622854	0.534066	0.654197	0.403061	0.0796231	0.439093	0.520797	0.505194	0.511727	0.361584	0.26625	0.360252	0.340781	0.558893	0.37347	0.586845
THSD7A-immun. 1	0.335539	0.312985	0.345751	0.377162	0.531017	0.898145	0.887237	0.917169	2.09425	1.61563	2.38653	2.63368	3.1958	3.17534	2.33377	2.49425	12.9028
THSD7A-immun. 2	0.263742	0.24698	0.161079	0.560794	6.63014	26.5172	137.278	459.912	543.546	783.06	1501.15
THSD7A-immun. 3	0.301177	0.167617	0.244998	2.7469	4.69227	173.503	232.5	1068.32
THSD7A-immun. 4	0.311751	0.228415	0.232453	0.695048	0.65818	2.20999	1.61864	1.98073	8.35235	10.3352	13.1435	20.8432	2.91994	3.35696	2.47184	2.79713	2.30254
THSD7A-immun. 5	0.228136	0.26121	1.07249	2.05779	2.22958	11.5286	454.711	268.159
THSD7A-immun. 6	0.508198	0.498976	0.485423	0.762701	0.888509	1.43221	2.28199	4.88962	1.86266	4.01212	3.53962	2.74327	9.40363	9.09628	8.69718	10.2946	5.44415
THSD7A-immun. 7	0.508392	0.39026	0.475455	4.83164	4.27508	9.91657	25.2231	60.6644	25.9931	16.7559	12.3796	8.2795	25.619	11.8652	21.85	22.5169	11.2559
THSD7A-immun. 8	0.495546	0.525701	0.756261	0.727826	2.44311	4.41152	5.18726	16.7891	87.554	26.9068	22.5217	4.36951	4.49698	5.50954	13.9119	5.31901	2.88753
THSD7A-immun. 9	0.422404	0.429321	0.6073	3.81365	0.698703	5.06867	16.6338	14.7632	13.9913	17.4127	23.8429	12.2571	7.2099	4.14137	9.15385	13.7315	10.6564
THSD7A-immun. 10	0.336204	0.781145	0.548981	0.622017	2.48581	1.13521	0.882055	2.26019	4.69104	13.4286	12.5798	22.6917	16.6489	13.5346	2.40227	3.26398	6.28456
Parameter:	Albuminuria
Unit:	g/g albumin-to-creatinine ratio

## Sheet: Fig. 3g
Control 1	0.322581
Control 2	0.388757
Control 3	0.307835
Control 4	0.23123
Control 5	0.477148
THSD7A-immun. 1	1.60786
THSD7A-immun. 2	180.646
THSD7A-immun. 3	86.3941
THSD7A-immun. 4	3.73736
THSD7A-immun. 5	55.3432
THSD7A-immun. 6	3.29847
THSD7A-immun. 7	13.0451
THSD7A-immun. 8	10.2763
THSD7A-immun. 9	7.64376
THSD7A-immun. 10	5.18173
Parameter:	Individual albuminuria
Unit:	Mean g/g albumin-to-creatinine ratio

## Sheet: Fig. 3h
Control 1	65.17
Control 2	53.65
Control 3	56.79
Control 4	50.65
Control 5	49.18
THSD7A-immun. 1	43.16
THSD7A-immun. 2	20.41
THSD7A-immun. 3	21.78
THSD7A-immun. 4	44.52
THSD7A-immun. 5	23.65
THSD7A-immun. 6	46.005
THSD7A-immun. 7	42.775
THSD7A-immun. 8	35.45
THSD7A-immun. 9	35.07
THSD7A-immun. 10	40.74
Parameter:	Serum-albumin
Unit:	g/L

## Sheet: Fig. 3i
Control 1	91.69
Control 2	96.91
Control 3	90.88
Control 4	92.13
Control 5	87.71
THSD7A-immun. 1	144.24
THSD7A-immun. 2	768.95
THSD7A-immun. 3	546.32
THSD7A-immun. 4	184.12
THSD7A-immun. 5	765.47
THSD7A-immun. 6	177.76
THSD7A-immun. 7	254.39
THSD7A-immun. 8	147.14
THSD7A-immun. 9	171.16
THSD7A-immun. 10	129.54
Parameter:	Serum-cholesterol
Unit:	mg/dL

[truncated: 49 more sheets: Fig. 3j, Fig. 3k, Fig. 3l, Fig. 3n, Fig. 4a, Fig. 4c, Fig. 4f, Fig. 4g, Fig. 4h, Fig. 5a, Fig. 5b, Fig. 5c, Fig. 5d, Fig. 5e, Fig. 5f, Fig. 5g, Fig. 5i, Fig. 5j, Fig. 5k, Fig. 6a …]
